# Supplementary material for: Decoding the impact of interspecies interactions on biofilm matrix components
Source: Biofilm. 2025 Mar 14;9:100271. doi: 10.1016/j.bioflm.2025.100271 (PMC11985002; doi:10.1016/j.bioflm.2025.100271)
Supplement: Supplementary file 2 — Multimedia component 2 [file mmc2.xlsx]

## Sheet: Table S1
Table S1. Overview of fluorescent lectins utilized for biofilm staining, sorted according to their three-letter name (column “Short”). Fluo. Label: fluorescent conjugate of each lectin. Binding carbohydrate: characterized glycan residue that the lectin binds. Supplier: company supplying the fluorescent labels. Modified from Neu and Kuhlicke(1).
Nr.	Latin name	Short	Fluo. Label(2)	Binding carbohydrate	Supplier(3)
1	Anguilla anguilla	AAA	FITC	α-Fuc	EY Labs
2	Aleuria aurantia	AAL	Alexa488/	α-Fuc	Vector Labs
			Alexa568
3	Agaricus bisporus	ABA	FITC	α-Gal	EY Labs
4	Amaranthus caudatus	ACA	FITC		EY Labs
5	Artocarpus integrifolia	AIA	FITC	β-Gal	EY Labs
6	Arum maculatum	AMA	FITC		EY Labs
7	Allium sativum	ASA	FITC	α-Man	EY Labs
8	Musa paradisiaca	Ban	Fluorescein	Glc, Man	Vector Labs
9	Bryonia dioica	BDA	FITC	α-GalNAc, β-GalNAc	EY Labs
10	Bauhinia purpurea	BPA	FITC	α-GalNAc, β-GalNAc	EY Labs
11	Colchicum autumnale	CA	FITC		EY Labs
12	Caragana aborescens	CAA	FITC	α-Gal, β-Gal, α-GalNAc,	EY Labs
				β-GalNAc
13	Calystega sepiem	Calsepa	FITC		EY Labs
14	Cancer antennarius	CCA	Alexa488	Sialic acid	EY Labs
15	Codium fragile	Co	Alexa488	GalNac	Sigma
16	Canavalia ensiformis	ConA	FITC	α-Man, α-Glc, α-GlcNAc	Sigma
17	Cicer arietinum	CPA	FITC		EY Labs
18	Cytisus scoparius	CSA	FITC	β-Gal	EY Labs
19	Dolichos biflorus	DBA	FITC	α-GalNAc	Sigma
20	Dioclea grandiflora	DGL	FITC	Man, Glc	EY Labs
21	Datura stramonium	DSA	FITC	β-GlcNAc	EY Labs
22	Erythrina cristagalli	ECA	FITC	α-Gal, β-Gal, α-GalNAc,	EY Labs
				β-GalNAc
23	Euonymus europaeus	EEA	FITC		EY Labs
24	Glechoma hederacea	GHA	FITC	GalNAc	EY Labs
25	Galanthus nivalis	GNA	FITC	α-Man	EY Labs
26	Griffonia simplicifolia	GS-I	FITC	α-GalcNAc, α-Gal	Sigma
27	Helix aspersa	HAA	FITC	α-GlcNAc, α-GalNAc	EY Labs
28	Hippeastrum hybrid	HHA	FITC	α-Man	EY Labs
29	Homarus americanus	HMA	Alexa488, FITC	Sialic Acid, α-Fuc,	EY Labs
				α-GalNAc
30	Helix pomatia	HPA	FITC	α-GalNAc	Sigma
31	Iberis amara	IAA	Alexa488	GalNac	EY Labs
32	Iris hybrid	IRA	FITC		EY Labs
33	Laburnum alpinum	LAA	FITC	β-GlcNAc	EY Labs
34	Laburnum anagyroides	LAL	FITC	α-Me-L-Fuc	EY Labs
35	Phaseolus lunatus	LBA	FITC	α-GalNAc	EY Labs
36	Lens culinaris	LcH	FITC	α-Man, α-Glc, α-GlcNAc	EY Labs
37	Lycopersicon esculentum	LEA	FITC	β-GlcNAc	Sigma
38	Limax flavus	LFA	FITC	Sialic acid	EY Labs
39	Limulus polyphemus	LPA	FITC	Sialic acid	EY Labs
40	Lotus tetragonolobus	LTL	FITC	α-Fuc	Sigma
41	Maackia amurensis	MAA	FITC	Sialic acid, Gal	EY Labs
42	Mangifera indica	MIA	Alexa488		EY Labs
43	Morniga G	MNA-G	FITC		EY Labs
44	Marasmius oreades	MOA	FITC		EY Labs
45	Maclura pomifera	MPA	FITC	α-Gal,	EY Labs
				α-GalNAc
46	Narcissus	NPA	FITC		EY Labs
	pseudonarcissus
47	Perseau americana	PAA	Alexa488		EY Labs
48	Pseudomonas aeruginosa	PA-I	Alexa488	Gal	Sigma
49	Phaseolus vulgaris	PHA-E	FITC		EY Labs
50	Phaseolus vulgaris	PHA-L	FITC		EY Labs
51	Polygonatum multiflorum	PMA	FITC		EY Labs
52	Arachis hypogaea	PNA	FITC	β-Gal	EY Labs
53	Ptilota plumosa	PPA	Alexa488		Sigma
54	Pisum sativum	PSA	FITC	α-Man, α -Glc, α-GlcNAc	Sigma
55	Polyporus squamosus	PSL	FITC		EY Labs
56	Psophocarpus tetragonolobus	PTA	FITC	β-Gal, α- GalNAc, β-GalNAc	EY Labs
57	Phytolacca americana	PWA	FITC	β-GalNAc	EY Labs
58	Ricinus communis	RCA	Fluorescein/	Gal, GalNAc	Vector Labs
			Rhodamine
59	Robinia pseudoaccacia	RPA	FITC		EY Labs
60	Trifolium repens	RTA	Alexa488		EY Labs
61	Glycine max	SBA	FITC	α-GalNAc, β-GalNAc	EY Labs
62	Salvia horminum	SHA	Alexa488	GalNAc	EY Labs
63	Sophora japonica	SJA	FITC	β-GalNAc	EY Labs
64	Sambucus nigra	SNA	Fluo	β-Gal, Sialic acid	EY Labs
65	Salvia sclarea	SSA	FITC	GalNAc	EY Labs
66	Sarothamnus scoparius	SSC	Alexa488		EY Labs
67	Solanum tuberosum	STA	FITC	β-GlcNAc	EY Labs
68	Trichosanthes kirilowii	TKA	FITC	β-Gal	EY Labs
69	Tulipa sp	TL	FITC	α-GalNAc, β- GalNAc	EY Labs
70	Tritrichomonas mobilensis	TML	Alexa488		NA(3)
71	Urtica dioica	UDA	FITC	β-GlcNAc	EY Labs
72	Ulex europaeus	UEA	FITC	β-GlcNAc, α-Fuc	Sigma
73	Vicia faba	VFA	FITC	α-Man, α -Glc,	EY Labs
				α-GlcNAc
74	Vicia graminea	VGA	FITC		EY Labs
75	Vigna radiata	VRA	FITC	α-Gal	EY Labs
76	Vicia villosa	VVA	FITC	α-Man; α- GalNAc	EY Labs
77	Wisteria floribunda	WFA	FITC	α-GalNAc, β-GalNAc	EY Labs
78	Triticum vulgaris	WGA	FITC	β-GlcNAc;	Sigma
				Sialic acid
(1) Neu TR, Kuhlicke U. Matrix glycoconjugate characterization in multispecies biofilms and bioaggregates from the environment by means of fluorescently-labeled lectins. Front Microbiol 2022; 13.
(2) Self-labeled lectins with Alexa488 fluorophore shown in bold letters
(3) Lectin not commercially available anymore

## Sheet: Table S2
Table S2. Peptides trimmed of the reference proteomes of the four species
Species	Total peptides	Peptides removed	Fraction retaineda	Fraction removedb	Total proteins	Proteins trimmedc	Fraction proteins trimmedd
MO	99748	96	0.999038	0.000962425	3774	82	0.0217276
PA	182691	97	0.999469	0.000530951	6267	81	0.0129248
SR	113887	10951	0.903843	0.0961567	3700	2082	0.562703
XR	120589	10936	0.909312	0.0906882	4101	2081	0.507437
a Fraction of peptides retained out of total peptides
b Fraction of peptides removed out of total peptides
c Number of proteins with trimmed peptide sequences
d Fraction of proteins with trimmed peptide sequences

## Sheet: Table S3
Table S3. All proteins identified using trimmed reference proteomes.
Protein ID	Mappinga	Gene	Product	Role category	Protein abun.b							STDev.c						Secretiond	Cell. Loc.e
					Multispecies	MO	PA	SR	XR	XRplank		Multispecies	MO	PA	SR	XR	XRplank
PWP87_01575	PA		cold-shock protein	Transcription	27.1068		27.4532					0.430582		0.320282				Other	Cytoplasmic
PWP87_04380	PA		S-layer homology domain	Cell motility	22.5859							0.184555							Cell wall &Surface
PWP87_09070	PA		peroxiredoxin	Posttranslational modification, protein turnover, chaperones	22.8618							0.731272						Other	Extracellular
PWP87_26880	PA	trxA	Thioredoxin	Posttranslational modification, protein turnover, chaperones	22.8083							0.325759						Other	Cytoplasmic
PWP87_28040	PA	yflT	general stress protein	Function unknown			23.101							0.246571				Other	Cytoplasmic
PWP87_29835	PA	hag	Flagellin	Cell motility	24.1934							0.412656						Other	Extracellular
PWP87_29955	PA		S-layer homology domain-containing protein	Amino acid transport and metabolism	28.4275		24.2791					0.605587		1.67784				Other	Cell wall &Surface
PWP87_29960	PA		S-layer homology domain-containing protein	Amino acid transport and metabolism	28.4233		24.3319					0.536806		2.30098				SP	Cell wall &Surface
PWP89_00235	SR		Ax21 family protein	Cell wall/membrane/envelope biogenesis				21.9924							0.684442			SP	Outer Membrane
PWP89_03955	SR		co-chaperone GroES	Posttranslational modification, protein turnover, chaperones	23.8708			24.3583				0.0368812			0.338447			Other	Cytoplasmic
PWP89_04390	SR		outer membrane beta-barrel protein	Cell wall/membrane/envelope biogenesis	23.8974			24.0139				0.0847161			0.526799			SP	Outer Membrane
PWP89_05410	SR		TonB-dependent receptor	Cell wall/membrane/envelope biogenesis	23.1007			23.0592				0.263583			0.585083			SP	Outer Membrane
PWP89_05690	SR		type B 50S ribosomal protein L31	Translation, ribosomal structure and biogenesis				24.4531							0.388674			Other	Cytoplasmic
PWP89_05845	SR		outer membrane beta-barrel protein	Cell wall/membrane/envelope biogenesis				23.5132							0.529318			SP	Outer Membrane
PWP89_07105	SR		cold-shock protein	Transcription				23.1477							0.539949			Other	Cytoplasmic
PWP89_09170	SR	rplI	50S ribosomal protein L9	Translation, ribosomal structure and biogenesis	22.7037			22.7672				0.0513159			0.577549			Other	Cytoplasmic
PWP89_14505	SR	tsf	translation elongation factor Ts	Translation, ribosomal structure and biogenesis	21.9536			22.8955				0.328699			0.576628			Other	Cytoplasmic
PWP89_16855	SR	rplO	50S ribosomal protein L15	Translation, ribosomal structure and biogenesis				22.355							0.245385			Other	Outer Membrane
PWP89_16875	SR	rplF	50S ribosomal protein L6	Translation, ribosomal structure and biogenesis	21.6124							0.296871						Other	Outer Membrane
PWP89_16930	SR	rpsS	30S ribosomal protein S19	Translation, ribosomal structure and biogenesis				23.9665							0.175187			Other	Cytoplasmic
PWP89_17065	SR		50S ribosomal protein L25/general stress proteinCtc	Translation, ribosomal structure and biogenesis	23.5477			23.9452				0.455939			0.365621			Other	Outer Membrane
PWP90_00215	XR		Ax21 family protein	Cell wall/membrane/envelope biogenesis	26.916				26.9367	27.8377		0.269887				1.0552	0.178144	SP	Outer Membrane
PWP90_00315	XR		TonB-dependent receptor	Inorganic ion transport and metabolism					21.8163	22.1903						0.09757	0.266729	SP	Outer Membrane
PWP90_00585	XR		phage tail protein	Cell motility	22.3614				21.9021			0.36611				0.243008		Other	Outer Membrane
PWP90_00610	XR		organic hydroperoxide resistance protein	Posttranslational modification, protein turnover, chaperones	23.9019							0.364152						Other	Cytoplasmic
PWP90_00925	XR		pitrilysin family protein	Function unknown						23.2465							0.180641	SP	Periplasmic
PWP90_01030	XR		Ax21 family protein	Cell wall/membrane/envelope biogenesis	25.5692				23.5485	24.6287		0.400018				0.910447	0.363754	SP	Outer Membrane
PWP90_01730	XR		tetratricopeptide repeat protein	Function unknown	25.9088				25.675	25.3677		0.126347				0.0462061	0.241632	SP	Periplasmic
PWP90_02140	XR		S46 family peptidase	Amino acid transport and metabolism						21.6035							0.412398	SP	Periplasmic
PWP90_02230	XR		DUF885 family protein	Function unknown	20.8591					21.4166		0.194435					0.33868	SP	Periplasmic
PWP90_03940	XR		co-chaperone GroES	Posttranslational modification, protein turnover, chaperones	26.0507					26.3679		0.273264					0.108757	Other	Cytoplasmic
PWP90_03945	XR	groL	chaperonin GroEL	Posttranslational modification, protein turnover, chaperones	21.6294					21.6663		0.194969					0.430882	Other	Cytoplasmic
PWP90_04465	XR		outer membrane beta-barrel protein	Cell wall/membrane/envelope biogenesis	25.0779					25.0408		0.783711					0.290581	SP	Outer Membrane
PWP90_04485	XR		hypothetical protein	Cell wall/membrane/envelope biogenesis	23.4587					23.4035		0.3891					0.493538	SP	Outer Membrane
PWP90_04525	XR	atpD	F0F1 ATP synthase subunit beta	Energy production and conversion						20.6539							0.474574	Other	Cytoplasmic
PWP90_04680	XR		prolyl oligopeptidase family serine peptidase	Amino acid transport and metabolism	22.6321				22.9661	22.8321		0.223392				0.218831	0.232977	SP	Periplasmic
PWP90_04915	XR		response regulator	Transcription	22.4668				21.6154	21.633		0.334597				0.0586153	0.7407	Other	Cytoplasmic
PWP90_05015	XR		SseB family protein	Function unknown						20.1277							0.370185	Other	Cytoplasmic
PWP90_05075	XR		thiol:disulfide interchange protein DsbA/DsbL	Posttranslational modification, protein turnover, chaperones	22.4302					21.3732		0.150357					0.459366	LIPO	Periplasmic
PWP90_05225	XR		autotransporter domain-containing protein	Posttranslational modification, protein turnover, chaperones						23.7348							0.351949	SP	Extracellular
PWP90_05240	XR	grxD	Grx4 family monothiol glutaredoxin	Posttranslational modification, protein turnover, chaperones	21.5756					21.6289		0.170286					0.371978	Other	Cytoplasmic
PWP90_05390	XR		protein-L-isoaspartate O-methyltransferase	Posttranslational modification, protein turnover, chaperones						21.6293							0.686865	Other	Cytoplasmic
PWP90_05500	XR		TonB-dependent receptor	Inorganic ion transport and metabolism	21.946					22.5153		0.337019					0.224244	SP	Outer Membrane
PWP90_05595	XR		adenylate kinase	Nucleotide transport and metabolism	23.2579					22.1773		0.756871					0.391148	Other	Cytoplasmic
PWP90_05720	XR		UPF0149 family protein	Function unknown	23.0737				22.7887	23.3655		0.35343				0.138206	0.780751	Other	Cytoplasmic
PWP90_05810	XR		type B 50S ribosomal protein L31	Translation, ribosomal structure and biogenesis	25.2029				25.8893	26.016		0.480507				0.754882	0.069	Other	Cytoplasmic
PWP90_05985	XR		outer membrane beta-barrel protein	Cell wall/membrane/envelope biogenesis	24.687				24.4034	24.9761		0.251403				0.615776	0.740718	SP	Outer Membrane
PWP90_06470	XR	tolB	Tol-Pal system beta propeller repeat protein TolB	Intracellular trafficking, secretion, and vesicular transport	23.1322					21.2572		0.467735					0.421227	SP	Periplasmic
PWP90_06905	XR		YceI family protein	Function unknown	23.8384					22.508		0.194594					0.229084	SP	Periplasmic
PWP90_06965	XR	pdxH	pyridoxamine 5'-phosphate oxidase	Coenzyme transport and metabolism	22.5033							0.463414						Other	Cytoplasmic
PWP90_07310	XR		hypoxanthine-guanine phosphoribosyltransferase	Nucleotide transport and metabolism						20.6583							0.660433	Other	Cytoplasmic
PWP90_07320	XR		cold-shock protein	Transcription	26.0975				26.6927	25.838		0.049419				0.0918921	0.0937116	Other	Cytoplasmic
PWP90_07605	XR	rsfS	ribosome silencing factor	Translation, ribosomal structure and biogenesis	22.0302							0.0794979						Other	Cytoplasmic
PWP90_07755	XR		peptidylprolyl isomerase	Posttranslational modification, protein turnover, chaperones						21.6581							0.113858	Other	Cytoplasmic
PWP90_07805	XR		M13 family metallopeptidase	Posttranslational modification, protein turnover, chaperones						21.5763							0.401683	SP	Periplasmic
PWP90_07840	XR		TonB-dependent receptor	Inorganic ion transport and metabolism	24.0836				25.1572	25.4068		0.308864				0.316154	0.167083	SP	Outer Membrane
PWP90_08825	XR		TonB-dependent receptor	Inorganic ion transport and metabolism	22.4832					22.2732		0.123267					0.151802	SP	Outer Membrane
PWP90_08945	XR		M3 family metallopeptidase	Amino acid transport and metabolism	23.6339				24.9048	24.6606		0.241265				0.198807	0.0752473	SP	Periplasmic
PWP90_09010	XR		cold-shock protein	Transcription					24.7377							0.237103		Other	Cytoplasmic
PWP90_09095	XR	sucB	dihydrolipoyllysine-residue succinyltransferase	Energy production and conversion						22.5239							0.60459	Other	Cytoplasmic
PWP90_09310	XR	rpsF	30S ribosomal protein S6	Translation, ribosomal structure and biogenesis	22.6226				23.3461	23.134		0.329325				0.415482	0.191453	Other	Cytoplasmic
PWP90_09320	XR	rplI	50S ribosomal protein L9	Translation, ribosomal structure and biogenesis	27.3678				27.0128	27.2471		0.201611				0.190293	0.268182	Other	Cytoplasmic
PWP90_10540	XR		glycoside hydrolase family 3 C-terminal domain-containing protein	Carbohydrate transport and metabolism	20.7249							0.311974						SP	Periplasmic
PWP90_12930	XR		hypothetical protein	Hypothetical proteins						22.4741							0.548195	SP	Periplasmic
PWP90_13060	XR		flagellin	Cell motility	23.4035				23.2298	23.5023		0.226521				0.214769	0.174924	Other	Extracellular
PWP90_13065	XR		flagellin	Cell motility	26.1359				25.5597	25.7971		0.139126				0.249868	0.0690531	Other	Extracellular
PWP90_13070	XR		flagellin	Cell motility	27.9736				26.9549	27.6833		0.319419				0.168201	0.386927	Other	Extracellular
PWP90_13465	XR	greA	transcription elongation factor GreA	Transcription						22.2957							0.344581	Other	Cytoplasmic
PWP90_13535	XR		SDR family oxidoreductase	Lipid transport and metabolism	21.7282							0.0481385						Other	Cytoplasmic
PWP90_14250	XR	ndk	nucleoside-diphosphate kinase	Nucleotide transport and metabolism	23.1665					23.1031		0.473639					0.170528	Other	Cytoplasmic
PWP90_14395	XR		adenine phosphoribosyltransferase	Nucleotide transport and metabolism						21.7045							0.339557	Other	Cytoplasmic
PWP90_14545	XR	dnaK	molecular chaperone DnaK	Posttranslational modification, protein turnover, chaperones						21.559							0.408907	Other	Cytoplasmic
PWP90_14550	XR	grpE	nucleotide exchange factor GrpE	Posttranslational modification, protein turnover, chaperones						22.4212							0.203402	Other	Cytoplasmic
PWP90_14980	XR		hypothetical protein	Cell wall/membrane/envelope biogenesis	22.9957					23.5965		0.249234					0.656894	LIPO	Outer Membrane
PWP90_15130	XR		flagellin	Cell motility						21.9611							0.411545	Other	Extracellular
PWP90_15200	XR	yhbY	ribosome assembly RNA-binding protein YhbY	Translation, ribosomal structure and biogenesis	23.4703					23.1861		0.283407					0.238889	Other	Cytoplasmic
PWP90_15765	XR		TonB-dependent receptor	Inorganic ion transport and metabolism	23.5071				23.1179	23.1096		0.216854				0.322926	0.232446	SP	Outer Membrane
PWP90_16060	XR		FKBP-type peptidyl-prolyl cis-trans isomerase N-terminal domain-containing protein	Cell wall/membrane/envelope biogenesis	24.3519				23.6247	23.3282		0.365222				0.554388	0.111087	SP	Periplasmic
PWP90_16080	XR		OprO/OprP family phosphate-selective porin	Inorganic ion transport and metabolism	23.6643							0.223085						SP	Outer Membrane
PWP90_16090	XR	pstS	phosphate ABC transporter substrate-binding protein PstS	Inorganic ion transport and metabolism	25.7695							0.468691						SP	Periplasmic
PWP90_16345	XR	rpsB	30S ribosomal protein S2	Translation, ribosomal structure and biogenesis						23.3206							0.19455	Other	Cytoplasmic
PWP90_16350	XR	tsf	translation elongation factor Ts	Translation, ribosomal structure and biogenesis	25.5508				25.6678	26.1511		0.194932				0.0648981	0.146546	Other	Cytoplasmic
PWP90_17190	XR	rplS	50S ribosomal protein L19	Translation, ribosomal structure and biogenesis	24.0856				24.3397	24.894		0.138372				0.224358	0.41897	Other	Outer Membrane
PWP90_17205	XR	rpsP	30S ribosomal protein S16	Translation, ribosomal structure and biogenesis	24.2728				23.9352	24.8002		0.652313				0.90624	0.41943	Other	Cytoplasmic
PWP90_17340	XR		autotransporter outer membrane beta-barrel domain-containing protein	Function unknown						22.1146							0.376176	SP	Outer Membrane
PWP90_17420	XR	rpmA	50S ribosomal protein L27	Translation, ribosomal structure and biogenesis					24.1513	24.7573						0.561052	0.0835528	Other	Cytoplasmic
PWP90_17425	XR	rplU	50S ribosomal protein L21	Translation, ribosomal structure and biogenesis	23.1527					23.4019		0.801857					0.61967	Other	Outer Membrane
PWP90_17985	XR		HU family DNA-binding protein	Replication, recombination and repair	22.9514				23.5697	23.8513		0.871153				1.60288	0.605894	Other	Outer Membrane
PWP90_18220	XR		DUF3108 domain-containing protein	Function unknown	22.1529					20.8178		0.474388					0.23001	SP	Periplasmic
PWP90_18270	XR	raiA	ribosome-associated translation inhibitor RaiA	Translation, ribosomal structure and biogenesis	24.5281				22.4816	23.4139		0.548887				0.401575	0.390525	Other	Cytoplasmic
PWP90_18570	XR	acpP	acyl carrier protein	Lipid transport and metabolism	27.2476					25.936		2.33302					1.13051	Other	Cytoplasmic
PWP90_18575	XR	fabG	3-oxoacyl-ACP reductase FabG	Lipid transport and metabolism					22.3763	22.2993						0.024806	0.21969	Other	Cytoplasmic
PWP90_18705	XR		DUF6165 family protein	Cell wall/membrane/envelope biogenesis	24.314				23.7995	23.7578		0.364026				0.152842	0.421035	Other	Cytoplasmic
PWP90_18770	XR		HU family DNA-binding protein	Replication, recombination and repair	25.0752				24.9631	25.3183		0.480233				0.168512	0.190955	Other	Cytoplasmic
PWP90_18895	XR		TonB-dependent receptor	Inorganic ion transport and metabolism	21.6741				22.372	21.6913		0.339838				0.327061	0.235368	SP	Outer Membrane
PWP90_18955	XR		S46 family peptidase	Amino acid transport and metabolism	22.7451					23.7837		0.232399					0.379096	SP	Periplasmic
PWP90_18990	XR		OmpA family protein	Cell wall/membrane/envelope biogenesis	24.3863				24.5947	24.8116		0.380934				0.699685	0.619049	SP	Outer Membrane
PWP90_19045	XR		peptidylprolyl isomerase	Posttranslational modification, protein turnover, chaperones	23.6966					23.1202		0.149464					0.128708	Other	Cytoplasmic
PWP90_19085	XR	rplQ	50S ribosomal protein L17	Translation, ribosomal structure and biogenesis	23.2673				22.7908	23.3471		0.502485				0.986052	1.08636	Other	Cytoplasmic
PWP90_19115	XR	rplO	50S ribosomal protein L15	Translation, ribosomal structure and biogenesis	25.3286				25.2092	25.5466		0.245361				0.289994	0.310773	Other	Outer Membrane
PWP90_19120	XR	rpmD	50S ribosomal protein L30	Translation, ribosomal structure and biogenesis	23.7825					23.6		0.317966					0.149087	Other	Outer Membrane
PWP90_19125	XR	rpsE	30S ribosomal protein S5	Translation, ribosomal structure and biogenesis						24.8811							0.645191	Other	Cytoplasmic
PWP90_19135	XR	rplF	50S ribosomal protein L6	Translation, ribosomal structure and biogenesis	25.6051				25.7527	25.8875		0.104515				0.229246	0.143044	Other	Outer Membrane
PWP90_19140	XR	rpsH	30S ribosomal protein S8	Translation, ribosomal structure and biogenesis	24.0507				25.089	25.4173		1.21799				0.37425	0.514009	Other	Outer Membrane
PWP90_19145	XR	rpsN	30S ribosomal protein S14	Translation, ribosomal structure and biogenesis	24.378				25.7693	25.3073		1.18084				0.323932	0.470701	Other	Cytoplasmic
PWP90_19150	XR	rplE	50S ribosomal protein L5	Translation, ribosomal structure and biogenesis	23.2227				24.0643	24.8386		0.408787				0.375326	0.324639	Other	Outer Membrane
PWP90_19160	XR	rplN	50S ribosomal protein L14	Translation, ribosomal structure and biogenesis	21.754					22.3318		0.421101					0.983836	Other	Outer Membrane
PWP90_19165	XR	rpsQ	30S ribosomal protein S17	Translation, ribosomal structure and biogenesis	24.9259				24.5701	24.2112		0.278322				0.552559	0.605618	Other	Cytoplasmic
PWP90_19170	XR	rpmC	50S ribosomal protein L29	Translation, ribosomal structure and biogenesis	25.988				25.8671	25.4653		0.811129				0.255898	0.384091	Other	Cytoplasmic
PWP90_19175	XR	rplP	50S ribosomal protein L16	Translation, ribosomal structure and biogenesis	23.5423				23.9048	24.385		0.234553				0.254727	0.738583	Other	Outer Membrane
PWP90_19185	XR	rplV	50S ribosomal protein L22	Translation, ribosomal structure and biogenesis	25.7513				26.9248	26.4149		0.841702				0.149048	0.378531	Other	Cytoplasmic
PWP90_19190	XR	rpsS	30S ribosomal protein S19	Translation, ribosomal structure and biogenesis	25.2733				25.7129	25.4811		0.708287				0.327134	0.453787	Other	Cytoplasmic
PWP90_19200	XR	rplW	50S ribosomal protein L23	Translation, ribosomal structure and biogenesis	24.7642				24.3522	24.5453		0.264294				0.639869	1.0094	Other	Cytoplasmic
PWP90_19210	XR	rplC	50S ribosomal protein L3	Translation, ribosomal structure and biogenesis	23.1189				23.4015	23.7288		0.235624				0.657861	0.166611	Other	Cytoplasmic
PWP90_19225	XR	fusA	elongation factor G	Translation, ribosomal structure and biogenesis						22.3661							1.11515	Other	Cytoplasmic
PWP90_19230	XR	rpsG	30S ribosomal protein S7	Translation, ribosomal structure and biogenesis	23.0333					23.6928		0.38898					0.317421	Other	Outer Membrane
PWP90_19260	XR	rplA	50S ribosomal protein L1	Translation, ribosomal structure and biogenesis	24.5049					25.5035		0.803274					0.545523	Other	Outer Membrane
PWP90_19265	XR	rplK	50S ribosomal protein L11	Translation, ribosomal structure and biogenesis						24.408							0.527921	Other	Outer Membrane
PWP90_19270	XR	nusG	transcription termination/antitermination protein NusG	Transcription						21.7858							0.381247	Other	Cytoplasmic
PWP90_19285;PWP90_19220	XR	tuf	elongation factor Tu	Translation, ribosomal structure and biogenesis	23.6067				22.9444	24.0057		0.107338				0.441886	0.245968	Other	Cytoplasmic
PWP90_19355	XR		50S ribosomal protein L25/general stress proteinCtc	Translation, ribosomal structure and biogenesis	26.0708				26.2693	27.0867		0.15698				0.310661	0.4954	Other	Outer Membrane
PWP90_19560	XR		transaldolase	Carbohydrate transport and metabolism	20.9276							0.415593						Other	Cytoplasmic
PWP90_19815	XR		prolyl oligopeptidase family serine peptidase	Amino acid transport and metabolism						24.372							1.23881	SP	Periplasmic
PWP90_20075	XR		hypothetical protein	Hypothetical proteins	21.9891				22.6854	22.6482		0.0800509				0.207655	0.130041	SP	Outer Membrane
PWP90_20575	XR		YdcH family protein	Function unknown	22.7645							0.141683						Other	Cytoplasmic
PWP90_20900	XR		M28 family metallopeptidase	Function unknown						21.3664							0.232011	SP	Periplasmic
PWP90_20910	XR		hypothetical protein	Hypothetical proteins	25.1932				24.6458	23.802		0.371463				0.241096	0.246636	SP	Extracellular
PWP90_20915	XR		hypothetical protein	Hypothetical proteins						22.2708							0.645783	SP	Outer Membrane
PWP90_21270	XR		EF-hand domain-containing protein	Function unknown	23.3751							0.110483						SP	Periplasmic
PWP90_21375	XR		GatB/YqeY domain-containing protein	Function unknown						19.9663							0.258481	Other	Cytoplasmic
PWP90_21485	XR		S41 family peptidase	Cell wall/membrane/envelope biogenesis	20.8735					20.6244		0.39695					0.0498758	SP	Cytoplasmic Membrane
a Species mapping to trimmed reference proteomes
b Mean Log2 transformed protein intensity
blank cells: non available number, protein not detected
c Standard deviation of valid Log2 transformed protein intensity values
d Prediction of signal peptides using SignalP 6.0 (https://services.healthtech.dtu.dk/service.php?SignalP-6.0)
Other: no signal peptide detected (none of them)
SP: secretory signal peptides transported by the Sec translocon and cleaved by Signal Peptidase I (Lep)
LIPO: lipoprotein signal peptides transported by the Sec translocon and cleaved by Signal Peptidase II (Lsp)
e Cellular localization prediction using DeepProLoc 1.0 (https://services.healthtech.dtu.dk/services/DeepLocPro-1.0/)

## Sheet: Table S4
Table S4. Proteins detected in P. amylotlyticus and S. rhizophila
ProteinID	Gene	Product	Category	Protein abun.b		STDev.c		Differencec	p-valuee	Signficanced	Cell. Loc.f
				Multispecies	PA	Multispecies	PA
Detected in Multispecies and PA samples
PWP87_01575		cold-shock protein	Transcription	27.1068	27.4532	0.430582	0.320282			ns	Cytoplasmic
PWP87_29955		S-layer homology domain-containing protein	Amino acid transport and metabolism	28.4275	24.2791	0.605587	1.67784	4.14841	2.90051	+	Cell wall &Surface
PWP87_29960		S-layer homology domain-containing protein	Amino acid transport and metabolism	28.4233	24.3319	0.536806	2.30098	4.09145	2.23461	+	Cell wall &Surface
Only detected in Multispecies samples
PWP87_04380		S-layer homology domain	Cell motility	22.5859		0.184555					Cell wall &Surface
PWP87_29835	hag	Flagellin	Cell motility	24.1934		0.412656					Extracellular
PWP87_09070		peroxiredoxin	Posttranslational modification, protein turnover, chaperones	22.8618		0.731272					Extracellular
PWP87_26880	trxA	Thioredoxin	Posttranslational modification, protein turnover, chaperones	22.8083		0.325759					Cytoplasmic
Only detected in PA samples
PWP87_28040	yflT	general stress protein	Function unknown		23.101		0.246571				Cytoplasmic
ProteinID	Gene	Product	Category	Protein abun.b		STDev.c		Differencec	p-valuee	Signficanced	Cell. Loc.f
				Multispecies	SR	Multispecies	SR
Detected in Multispecies and SR samples
PWP89_04390		outer membrane beta-barrel protein	Cell wall/membrane/envelope biogenesis	23.8974	24.0139	0.0847161	0.526799	-0.116564	0.186884	ns	Outer Membrane
PWP89_05410		TonB-dependent receptor	Cell wall/membrane/envelope biogenesis	23.1007	23.0592	0.263583	0.585083	0.0415245	0.0479342	ns	Outer Membrane
PWP89_03955		co-chaperone GroES	Posttranslational modification, protein turnover, chaperones	23.8708	24.3583	0.0368812	0.338447	-0.48755	0.890121	ns	Cytoplasmic
PWP89_09170	rplI	50S ribosomal protein L9	Translation, ribosomal structure and biogenesis	22.7037	22.7672	0.0513159	0.577549	-0.06345	0.0868825	ns	Cytoplasmic
PWP89_14505	tsf	translation elongation factor Ts	Translation, ribosomal structure and biogenesis	21.9536	22.8955	0.328699	0.576628	-0.941924	1.74931	+	Cytoplasmic
PWP89_17065		50S ribosomal protein L25/general stress proteinCtc	Translation, ribosomal structure and biogenesis	23.5477	23.9452	0.455939	0.365621	-0.397479	0.773226	ns	Outer Membrane
Only detected in Multispecies samples
PWP89_16875	rplF	50S ribosomal protein L6	Translation, ribosomal structure and biogenesis	21.6124		0.296871					Outer Membrane
Only detected in SR samples
PWP89_00235		Ax21 family protein	Cell wall/membrane/envelope biogenesis		21.9924		0.684442				Outer Membrane
PWP89_05845		outer membrane beta-barrel protein	Cell wall/membrane/envelope biogenesis		23.5132		0.529318				Outer Membrane
PWP89_07105		cold-shock protein	Transcription		23.1477		0.539949				Cytoplasmic
PWP89_05690		type B 50S ribosomal protein L31	Translation, ribosomal structure and biogenesis		24.4531		0.388674				Cytoplasmic
PWP89_16855	rplO	50S ribosomal protein L15	Translation, ribosomal structure and biogenesis		22.355		0.245385				Outer Membrane
PWP89_16930	rpsS	30S ribosomal protein S19	Translation, ribosomal structure and biogenesis		23.9665		0.175187				Cytoplasmic
a Mean Log2 transformed protein intensity
blank cells: non available number, protein not detected
b Standard deviation of valid Log2 transformed protein intensity values
c Difference of Log2 transformed protein abundance. Positive values difference indicate more protein abundance in multispecies compared to monospecies samples.
d Welch's t-test p-value < 0.05 is indicated by + while non significant comparisons are indicated with "ns"
e -Log10 p-value (Welch´s t-test)
f Cellular localization prediction using DeepProLoc 1.0 (https://services.healthtech.dtu.dk/services/DeepLocPro-1.0/)

## Sheet: Table S5
Table S5. Comparison of abundance in proteins identified in X. retroflexus
Protein ID	Product	Role category	Differencea	p-valueb	Signficancec	Cell. Loc.d
Multispecies1 vs. XR2
PWP90_04680	prolyl oligopeptidase family serine peptidase	Amino acid transport and metabolism	-0.33395	1.35643		Periplasmic
PWP90_08945	M3 family metallopeptidase	Amino acid transport and metabolism	-1.2709	4.66358	+	Periplasmic
PWP90_00585	phage tail protein	Cell motility	0.459341	1.1032		Outer Membrane
PWP90_13060	flagellin	Cell motility	0.173732	0.478802		Extracellular
PWP90_13065	flagellin	Cell motility	0.576125	2.43497		Extracellular
PWP90_13070	flagellin	Cell motility	1.01868	3.14791	+	Extracellular
PWP90_00215	Ax21 family protein	Cell wall/membrane/envelope biogenesis	-0.0206219	0.0141089		Outer Membrane
PWP90_01030	Ax21 family protein	Cell wall/membrane/envelope biogenesis	2.02073	2.31075	+	Outer Membrane
PWP90_05985	outer membrane beta-barrel protein	Cell wall/membrane/envelope biogenesis	0.283611	0.418159		Outer Membrane
PWP90_16060	FKBP-type peptidyl-prolyl cis-trans isomerase N-terminal domain-containing protein	Cell wall/membrane/envelope biogenesis	0.727221	1.03911		Periplasmic
PWP90_18705	DUF6165 family protein	Cell wall/membrane/envelope biogenesis	0.514464	1.2271		Cytoplasmic
PWP90_18990	OmpA family protein	Cell wall/membrane/envelope biogenesis	-0.208334	0.208823		Outer Membrane
PWP90_01730	tetratricopeptide repeat protein	Function unknown	0.233812	1.94528		Periplasmic
PWP90_05720	UPF0149 family protein	Function unknown	0.284985	0.809749		Cytoplasmic
PWP90_20075	hypothetical protein	Hypothetical proteins	-0.696265	2.3924	+	Outer Membrane
PWP90_20910	hypothetical protein	Hypothetical proteins	0.547414	1.54527		Extracellular
PWP90_07840	TonB-dependent receptor	Inorganic ion transport and metabolism	-1.0736	3.20526	+	Outer Membrane
PWP90_15765	TonB-dependent receptor	Inorganic ion transport and metabolism	0.389167	1.21937		Outer Membrane
PWP90_18895	TonB-dependent receptor	Inorganic ion transport and metabolism	-0.697932	1.72274		Outer Membrane
PWP90_17985	HU family DNA-binding protein	Replication, recombination and repair	-0.618292	0.232429		Outer Membrane
PWP90_18770	HU family DNA-binding protein	Replication, recombination and repair	0.11211	0.191583		Cytoplasmic
PWP90_04915	response regulator	Transcription	0.851421	2.41038	+	Cytoplasmic
PWP90_07320	cold-shock protein	Transcription	-0.595166	4.91969	+	Cytoplasmic
PWP90_05810	type B 50S ribosomal protein L31	Translation, ribosomal structure and biogenesis	-0.686422	0.881504		Cytoplasmic
PWP90_09310	30S ribosomal protein S6	Translation, ribosomal structure and biogenesis	-0.723484	1.44324		Cytoplasmic
PWP90_09320	50S ribosomal protein L9	Translation, ribosomal structure and biogenesis	0.355012	1.67544		Cytoplasmic
PWP90_16350	translation elongation factor Ts	Translation, ribosomal structure and biogenesis	-0.116966	0.584484		Cytoplasmic
PWP90_17190	50S ribosomal protein L19	Translation, ribosomal structure and biogenesis	-0.254137	1.1548		Outer Membrane
PWP90_17205	30S ribosomal protein S16	Translation, ribosomal structure and biogenesis	0.337604	0.200114		Cytoplasmic
PWP90_18270	ribosome-associated translation inhibitor RaiA	Translation, ribosomal structure and biogenesis	2.04644	3.45115	+	Cytoplasmic
PWP90_19085	50S ribosomal protein L17	Translation, ribosomal structure and biogenesis	0.476489	0.298011		Cytoplasmic
PWP90_19115	50S ribosomal protein L15	Translation, ribosomal structure and biogenesis	0.1194	0.29876		Outer Membrane
PWP90_19135	50S ribosomal protein L6	Translation, ribosomal structure and biogenesis	-0.147607	0.617259		Outer Membrane
PWP90_19140	30S ribosomal protein S8	Translation, ribosomal structure and biogenesis	-1.03834	0.724051		Outer Membrane
PWP90_19145	30S ribosomal protein S14	Translation, ribosomal structure and biogenesis	-1.39129	1.0171	+	Cytoplasmic
PWP90_19150	50S ribosomal protein L5	Translation, ribosomal structure and biogenesis	-0.841525	1.74672	+	Outer Membrane
PWP90_19165	30S ribosomal protein S17	Translation, ribosomal structure and biogenesis	0.355762	0.414602		Cytoplasmic
PWP90_19170	50S ribosomal protein L29	Translation, ribosomal structure and biogenesis	0.120941	0.116955		Cytoplasmic
PWP90_19175	50S ribosomal protein L16	Translation, ribosomal structure and biogenesis	-0.362497	0.840161		Outer Membrane
PWP90_19185	50S ribosomal protein L22	Translation, ribosomal structure and biogenesis	-1.1735	1.46323	+	Cytoplasmic
PWP90_19190	30S ribosomal protein S19	Translation, ribosomal structure and biogenesis	-0.439564	0.589365		Cytoplasmic
PWP90_19200	50S ribosomal protein L23	Translation, ribosomal structure and biogenesis	0.412065	0.624624		Cytoplasmic
PWP90_19210	50S ribosomal protein L3	Translation, ribosomal structure and biogenesis	-0.282652	0.390259		Cytoplasmic
PWP90_19285;PWP90_19220	elongation factor Tu	Translation, ribosomal structure and biogenesis	0.662392	1.57674		Cytoplasmic
PWP90_19355	50S ribosomal protein L25/general stress proteinCtc	Translation, ribosomal structure and biogenesis	-0.198475	0.601949		Outer Membrane
Multispecies1 vs. XR planktonic2
PWP90_00215	Ax21 family protein	Cell wall/membrane/envelope biogenesis	-0.921696	3.28814	+	Outer Membrane
PWP90_01030	Ax21 family protein	Cell wall/membrane/envelope biogenesis	0.940539	2.08877	+	Outer Membrane
PWP90_01730	tetratricopeptide repeat protein	Function unknown	0.54108	1.87654		Periplasmic
PWP90_02230	DUF885 family protein	Function unknown	-0.557522	1.07151		Periplasmic
PWP90_03940	co-chaperone GroES	Posttranslational modification, protein turnover, chaperones	-0.317195	1.22474		Cytoplasmic
PWP90_03945	chaperonin GroEL	Posttranslational modification, protein turnover, chaperones	-0.0368832	0.0524964		Cytoplasmic
PWP90_04465	outer membrane beta-barrel protein	Cell wall/membrane/envelope biogenesis	0.0370593	0.0297439		Outer Membrane
PWP90_04485	hypothetical protein	Cell wall/membrane/envelope biogenesis	0.0552387	0.0622068		Outer Membrane
PWP90_04680	prolyl oligopeptidase family serine peptidase	Amino acid transport and metabolism	-0.199997	0.624836		Periplasmic
PWP90_04915	response regulator	Transcription	0.833767	0.976765	+	Cytoplasmic
PWP90_05075	thiol:disulfide interchange protein DsbA/DsbL	Posttranslational modification, protein turnover, chaperones	1.05702	1.83216	+	Periplasmic
PWP90_05240	Grx4 family monothiol glutaredoxin	Posttranslational modification, protein turnover, chaperones	-0.0532093	0.0771822		Cytoplasmic
PWP90_05500	TonB-dependent receptor	Inorganic ion transport and metabolism	-0.569321	1.44772		Outer Membrane
PWP90_05595	adenylate kinase	Nucleotide transport and metabolism	1.08052	1.50017	+	Cytoplasmic
PWP90_05720	UPF0149 family protein	Function unknown	-0.291844	0.278508		Cytoplasmic
PWP90_05810	type B 50S ribosomal protein L31	Translation, ribosomal structure and biogenesis	-0.813118	1.73384	+	Cytoplasmic
PWP90_05985	outer membrane beta-barrel protein	Cell wall/membrane/envelope biogenesis	-0.289041	0.299707		Outer Membrane
PWP90_06470	Tol-Pal system beta propeller repeat protein TolB	Intracellular trafficking, secretion, and vesicular transport	1.87501	2.31281	+	Periplasmic
PWP90_06905	YceI family protein	Function unknown	1.3304	3.87513	+	Periplasmic
PWP90_07320	cold-shock protein	Transcription	0.259552	2.21795		Cytoplasmic
PWP90_07840	TonB-dependent receptor	Inorganic ion transport and metabolism	-1.32317	3.87246	+	Outer Membrane
PWP90_08825	TonB-dependent receptor	Inorganic ion transport and metabolism	0.209979	1.16694		Outer Membrane
PWP90_08945	M3 family metallopeptidase	Amino acid transport and metabolism	-1.02675	3.51586	+	Periplasmic
PWP90_09310	30S ribosomal protein S6	Translation, ribosomal structure and biogenesis	-0.511374	1.34454		Cytoplasmic
PWP90_09320	50S ribosomal protein L9	Translation, ribosomal structure and biogenesis	0.120676	0.313423		Cytoplasmic
PWP90_13060	flagellin	Cell motility	-0.0987506	0.314616		Extracellular
PWP90_13065	flagellin	Cell motility	0.338784	2.51987		Extracellular
PWP90_13070	flagellin	Cell motility	0.290261	0.562383		Extracellular
PWP90_14250	nucleoside-diphosphate kinase	Nucleotide transport and metabolism	0.0634036	0.101315		Cytoplasmic
PWP90_14980	hypothetical protein	Cell wall/membrane/envelope biogenesis	-0.600738	0.60235		Outer Membrane
PWP90_15200	ribosome assembly RNA-binding protein YhbY	Translation, ribosomal structure and biogenesis	0.28419	0.832541		Cytoplasmic
PWP90_15765	TonB-dependent receptor	Inorganic ion transport and metabolism	0.397449	1.42735		Outer Membrane
PWP90_16060	FKBP-type peptidyl-prolyl cis-trans isomerase N-terminal domain-containing protein	Cell wall/membrane/envelope biogenesis	1.02375	1.48406	+	Periplasmic
PWP90_16350	translation elongation factor Ts	Translation, ribosomal structure and biogenesis	-0.600303	2.93476	+	Cytoplasmic
PWP90_17190	50S ribosomal protein L19	Translation, ribosomal structure and biogenesis	-0.808435	1.58567	+	Outer Membrane
PWP90_17205	30S ribosomal protein S16	Translation, ribosomal structure and biogenesis	-0.527397	0.518646		Cytoplasmic
PWP90_17425	50S ribosomal protein L21	Translation, ribosomal structure and biogenesis	-0.249203	0.210955		Outer Membrane
PWP90_17985	HU family DNA-binding protein	Replication, recombination and repair	-0.899908	0.952849	+	Outer Membrane
PWP90_18220	DUF3108 domain-containing protein	Function unknown	1.33511	2.2396	+	Periplasmic
PWP90_18270	ribosome-associated translation inhibitor RaiA	Translation, ribosomal structure and biogenesis	1.11412	2.02572	+	Cytoplasmic
PWP90_18570	acyl carrier protein	Lipid transport and metabolism	1.31163	0.50677		Cytoplasmic
PWP90_18705	DUF6165 family protein	Cell wall/membrane/envelope biogenesis	0.556245	1.02883		Cytoplasmic
PWP90_18770	HU family DNA-binding protein	Replication, recombination and repair	-0.24307	0.462544		Cytoplasmic
PWP90_18895	TonB-dependent receptor	Inorganic ion transport and metabolism	-0.0172863	0.0285413		Outer Membrane
PWP90_18955	S46 family peptidase	Amino acid transport and metabolism	-1.03853	2.16392	+	Periplasmic
PWP90_18990	OmpA family protein	Cell wall/membrane/envelope biogenesis	-0.425277	0.545039		Outer Membrane
PWP90_19045	peptidylprolyl isomerase	Posttranslational modification, protein turnover, chaperones	0.576389	2.92261	+	Cytoplasmic
PWP90_19085	50S ribosomal protein L17	Translation, ribosomal structure and biogenesis	-0.0798817	0.0457906		Cytoplasmic
PWP90_19115	50S ribosomal protein L15	Translation, ribosomal structure and biogenesis	-0.218	0.526115		Outer Membrane
PWP90_19120	50S ribosomal protein L30	Translation, ribosomal structure and biogenesis	0.182568	0.438478		Outer Membrane
PWP90_19135	50S ribosomal protein L6	Translation, ribosomal structure and biogenesis	-0.282405	1.7172		Outer Membrane
PWP90_19140	30S ribosomal protein S8	Translation, ribosomal structure and biogenesis	-1.36662	0.970952	+	Outer Membrane
PWP90_19145	30S ribosomal protein S14	Translation, ribosomal structure and biogenesis	-0.929309	0.660042		Cytoplasmic
PWP90_19150	50S ribosomal protein L5	Translation, ribosomal structure and biogenesis	-1.61591	3.00544	+	Outer Membrane
PWP90_19160	50S ribosomal protein L14	Translation, ribosomal structure and biogenesis	-0.577805	0.473651		Outer Membrane
PWP90_19165	30S ribosomal protein S17	Translation, ribosomal structure and biogenesis	0.714711	1.02598		Cytoplasmic
PWP90_19170	50S ribosomal protein L29	Translation, ribosomal structure and biogenesis	0.52272	0.601313		Cytoplasmic
PWP90_19175	50S ribosomal protein L16	Translation, ribosomal structure and biogenesis	-0.842707	0.986254	+	Outer Membrane
PWP90_19185	50S ribosomal protein L22	Translation, ribosomal structure and biogenesis	-0.663684	0.774447		Cytoplasmic
PWP90_19190	30S ribosomal protein S19	Translation, ribosomal structure and biogenesis	-0.20774	0.213999		Cytoplasmic
PWP90_19200	50S ribosomal protein L23	Translation, ribosomal structure and biogenesis	0.218982	0.155832		Cytoplasmic
PWP90_19210	50S ribosomal protein L3	Translation, ribosomal structure and biogenesis	-0.609895	2.56541	+	Cytoplasmic
PWP90_19285;PWP90_19220	elongation factor Tu	Translation, ribosomal structure and biogenesis	-0.398935	1.3959		Cytoplasmic
PWP90_19230	30S ribosomal protein S7	Translation, ribosomal structure and biogenesis	-0.659443	1.57543	+	Outer Membrane
PWP90_19260	50S ribosomal protein L1	Translation, ribosomal structure and biogenesis	-0.998593	1.20034	+	Outer Membrane
PWP90_19355	50S ribosomal protein L25/general stress proteinCtc	Translation, ribosomal structure and biogenesis	-1.01588	1.65815	+	Outer Membrane
PWP90_20075	hypothetical protein	Hypothetical proteins	-0.659127	3.41574	+	Outer Membrane
PWP90_20910	hypothetical protein	Hypothetical proteins	1.39121	3.52517	+	Extracellular
PWP90_21485	S41 family peptidase	Cell wall/membrane/envelope biogenesis	0.249025	0.408066		Cytoplasmic Membrane
XR1 vs. XR planktonic2
PWP90_00215	Ax21 family protein	Cell wall/membrane/envelope biogenesis	-0.901074	0.889021		Outer Membrane
PWP90_00315	TonB-dependent receptor	Inorganic ion transport and metabolism	-0.374048	1.21147		Outer Membrane
PWP90_01030	Ax21 family protein	Cell wall/membrane/envelope biogenesis	-1.08019	1.25405		Outer Membrane
PWP90_01730	tetratricopeptide repeat protein	Function unknown	0.307268	1.08346		Periplasmic
PWP90_04680	prolyl oligopeptidase family serine peptidase	Amino acid transport and metabolism	0.133953	0.386503		Periplasmic
PWP90_04915	response regulator	Transcription	-0.0176539	0.0154384		Cytoplasmic
PWP90_05720	UPF0149 family protein	Function unknown	-0.576829	0.626147		Cytoplasmic
PWP90_05810	type B 50S ribosomal protein L31	Translation, ribosomal structure and biogenesis	-0.126695	0.138186		Cytoplasmic
PWP90_05985	outer membrane beta-barrel protein	Cell wall/membrane/envelope biogenesis	-0.572652	0.581937		Outer Membrane
PWP90_07320	cold-shock protein	Transcription	0.854718	5.31539	+	Cytoplasmic
PWP90_07840	TonB-dependent receptor	Inorganic ion transport and metabolism	-0.249566	0.75115		Outer Membrane
PWP90_08945	M3 family metallopeptidase	Amino acid transport and metabolism	0.244155	1.30429		Periplasmic
PWP90_09310	30S ribosomal protein S6	Translation, ribosomal structure and biogenesis	0.212109	0.393939		Cytoplasmic
PWP90_09320	50S ribosomal protein L9	Translation, ribosomal structure and biogenesis	-0.234336	0.704994		Cytoplasmic
PWP90_13060	flagellin	Cell motility	-0.272483	0.824617		Extracellular
PWP90_13065	flagellin	Cell motility	-0.237341	0.994523		Extracellular
PWP90_13070	flagellin	Cell motility	-0.728414	1.59111		Extracellular
PWP90_15765	TonB-dependent receptor	Inorganic ion transport and metabolism	0.00828257	0.0151953		Outer Membrane
PWP90_16060	FKBP-type peptidyl-prolyl cis-trans isomerase N-terminal domain-containing protein	Cell wall/membrane/envelope biogenesis	0.29653	0.436442		Periplasmic
PWP90_16350	translation elongation factor Ts	Translation, ribosomal structure and biogenesis	-0.483337	2.42525		Cytoplasmic
PWP90_17190	50S ribosomal protein L19	Translation, ribosomal structure and biogenesis	-0.554298	1.15413		Outer Membrane
PWP90_17205	30S ribosomal protein S16	Translation, ribosomal structure and biogenesis	-0.865001	0.630644		Cytoplasmic
PWP90_17420	50S ribosomal protein L27	Translation, ribosomal structure and biogenesis	-0.605996	1.14011		Cytoplasmic
PWP90_17985	HU family DNA-binding protein	Replication, recombination and repair	-0.281615	0.0994927		Outer Membrane
PWP90_18270	ribosome-associated translation inhibitor RaiA	Translation, ribosomal structure and biogenesis	-0.93232	1.80001	+	Cytoplasmic
PWP90_18575	3-oxoacyl-ACP reductase FabG	Lipid transport and metabolism	0.0769849	0.271544		Cytoplasmic
PWP90_18705	DUF6165 family protein	Cell wall/membrane/envelope biogenesis	0.0417809	0.0646963		Cytoplasmic
PWP90_18770	HU family DNA-binding protein	Replication, recombination and repair	-0.35518	1.58463		Cytoplasmic
PWP90_18895	TonB-dependent receptor	Inorganic ion transport and metabolism	0.680645	2.06946		Outer Membrane
PWP90_18990	OmpA family protein	Cell wall/membrane/envelope biogenesis	-0.216943	0.18115		Outer Membrane
PWP90_19085	50S ribosomal protein L17	Translation, ribosomal structure and biogenesis	-0.556371	0.289877		Cytoplasmic
PWP90_19115	50S ribosomal protein L15	Translation, ribosomal structure and biogenesis	-0.337401	0.841755		Outer Membrane
PWP90_19135	50S ribosomal protein L6	Translation, ribosomal structure and biogenesis	-0.134798	0.497486		Outer Membrane
PWP90_19140	30S ribosomal protein S8	Translation, ribosomal structure and biogenesis	-0.328278	0.428104		Outer Membrane
PWP90_19145	30S ribosomal protein S14	Translation, ribosomal structure and biogenesis	0.461986	0.78711		Cytoplasmic
PWP90_19150	50S ribosomal protein L5	Translation, ribosomal structure and biogenesis	-0.774389	1.88423		Outer Membrane
PWP90_19165	30S ribosomal protein S17	Translation, ribosomal structure and biogenesis	0.35895	0.343044		Cytoplasmic
PWP90_19170	50S ribosomal protein L29	Translation, ribosomal structure and biogenesis	0.401779	0.87992		Cytoplasmic
PWP90_19175	50S ribosomal protein L16	Translation, ribosomal structure and biogenesis	-0.48021	0.529523		Outer Membrane
PWP90_19185	50S ribosomal protein L22	Translation, ribosomal structure and biogenesis	0.509816	1.16696		Cytoplasmic
PWP90_19190	30S ribosomal protein S19	Translation, ribosomal structure and biogenesis	0.231824	0.369092		Cytoplasmic
PWP90_19200	50S ribosomal protein L23	Translation, ribosomal structure and biogenesis	-0.193083	0.123116		Cytoplasmic
PWP90_19210	50S ribosomal protein L3	Translation, ribosomal structure and biogenesis	-0.327243	0.472196		Cytoplasmic
PWP90_19285;PWP90_19220	elongation factor Tu	Translation, ribosomal structure and biogenesis	-1.06133	2.4877	+	Cytoplasmic
PWP90_19355	50S ribosomal protein L25/general stress proteinCtc	Translation, ribosomal structure and biogenesis	-0.817401	1.44221		Outer Membrane
PWP90_20075	hypothetical protein	Hypothetical proteins	0.037138	0.11132		Outer Membrane
PWP90_20910	hypothetical protein	Hypothetical proteins	0.843796	2.77886	+	Extracellular
a Difference of Log2 transformed protein abundance. Positive values difference indicate more protein abundance in the first group (1) compared to the second group (2)
b Welch's t-test p-value < 0.05 is indicated by + while non significant comparisons are indicated with "ns"
c -Log10(p-value)
d Cellular localization prediction using DeepProLoc 1.0 (https://services.healthtech.dtu.dk/services/DeepLocPro-1.0/)

## Sheet: Table S6
Table S6. Proteins detected only in specific samples
Protein ID	Mappinga	Gene	Product	Role category	Protein abun.b							STDev.c						Secretiond	Cell. Loc.e
					Multispecies	MO	PA	SR	XR	XRplank		Multispecies	MO	PA	SR	XR	XRplank
Only detected in Multispecies samples
PWP87_01575	PA		cold-shock protein	Transcription	27.1068		27.4532					0.430582		0.320282				Other	Cytoplasmic
PWP87_04380	PA		S-layer homology domain	Cell motility	22.5859							0.184555							Cell wall &Surface
PWP87_09070	PA		peroxiredoxin	Posttranslational modification, protein turnover, chaperones	22.8618							0.731272						Other	Extracellular
PWP87_26880	PA	trxA	Thioredoxin	Posttranslational modification, protein turnover, chaperones	22.8083							0.325759						Other	Cytoplasmic
PWP87_28040	PA	yflT	general stress protein	Function unknown			23.101							0.246571				Other	Cytoplasmic
PWP87_29835	PA	hag	Flagellin	Cell motility	24.1934							0.412656						Other	Extracellular
PWP87_29955	PA		S-layer homology domain-containing protein	Amino acid transport and metabolism	28.4275		24.2791					0.605587		1.67784				Other	Cell wall &Surface
PWP87_29960	PA		S-layer homology domain-containing protein	Amino acid transport and metabolism	28.4233		24.3319					0.536806		2.30098				SP	Cell wall &Surface
PWP89_00235	SR		Ax21 family protein	Cell wall/membrane/envelope biogenesis				21.9924							0.684442			SP	Outer Membrane
PWP89_03955	SR		co-chaperone GroES	Posttranslational modification, protein turnover, chaperones	23.8708			24.3583				0.0368812			0.338447			Other	Cytoplasmic
PWP89_04390	SR		outer membrane beta-barrel protein	Cell wall/membrane/envelope biogenesis	23.8974			24.0139				0.0847161			0.526799			SP	Outer Membrane
PWP89_05410	SR		TonB-dependent receptor	Cell wall/membrane/envelope biogenesis	23.1007			23.0592				0.263583			0.585083			SP	Outer Membrane
PWP89_05690	SR		type B 50S ribosomal protein L31	Translation, ribosomal structure and biogenesis				24.4531							0.388674			Other	Cytoplasmic
PWP89_05845	SR		outer membrane beta-barrel protein	Cell wall/membrane/envelope biogenesis				23.5132							0.529318			SP	Outer Membrane
PWP89_07105	SR		cold-shock protein	Transcription				23.1477							0.539949			Other	Cytoplasmic
PWP89_09170	SR	rplI	50S ribosomal protein L9	Translation, ribosomal structure and biogenesis	22.7037			22.7672				0.0513159			0.577549			Other	Cytoplasmic
PWP89_14505	SR	tsf	translation elongation factor Ts	Translation, ribosomal structure and biogenesis	21.9536			22.8955				0.328699			0.576628			Other	Cytoplasmic
PWP89_16855	SR	rplO	50S ribosomal protein L15	Translation, ribosomal structure and biogenesis				22.355							0.245385			Other	Outer Membrane
PWP89_16875	SR	rplF	50S ribosomal protein L6	Translation, ribosomal structure and biogenesis	21.6124							0.296871						Other	Outer Membrane
PWP89_16930	SR	rpsS	30S ribosomal protein S19	Translation, ribosomal structure and biogenesis				23.9665							0.175187			Other	Cytoplasmic
PWP89_17065	SR		50S ribosomal protein L25/general stress proteinCtc	Translation, ribosomal structure and biogenesis	23.5477			23.9452				0.455939			0.365621			Other	Outer Membrane
PWP90_00215	XR		Ax21 family protein	Cell wall/membrane/envelope biogenesis	26.916				26.9367	27.8377		0.269887				1.0552	0.178144	SP	Outer Membrane
PWP90_00315	XR		TonB-dependent receptor	Inorganic ion transport and metabolism					21.8163	22.1903						0.09757	0.266729	SP	Outer Membrane
PWP90_00585	XR		phage tail protein	Cell motility	22.3614				21.9021			0.36611				0.243008		Other	Outer Membrane
PWP90_00610	XR		organic hydroperoxide resistance protein	Posttranslational modification, protein turnover, chaperones	23.9019							0.364152						Other	Cytoplasmic
PWP90_00925	XR		pitrilysin family protein	Function unknown						23.2465							0.180641	SP	Periplasmic
PWP90_01030	XR		Ax21 family protein	Cell wall/membrane/envelope biogenesis	25.5692				23.5485	24.6287		0.400018				0.910447	0.363754	SP	Outer Membrane
PWP90_01730	XR		tetratricopeptide repeat protein	Function unknown	25.9088				25.675	25.3677		0.126347				0.0462061	0.241632	SP	Periplasmic
PWP90_02140	XR		S46 family peptidase	Amino acid transport and metabolism						21.6035							0.412398	SP	Periplasmic
PWP90_02230	XR		DUF885 family protein	Function unknown	20.8591					21.4166		0.194435					0.33868	SP	Periplasmic
PWP90_03940	XR		co-chaperone GroES	Posttranslational modification, protein turnover, chaperones	26.0507					26.3679		0.273264					0.108757	Other	Cytoplasmic
PWP90_03945	XR	groL	chaperonin GroEL	Posttranslational modification, protein turnover, chaperones	21.6294					21.6663		0.194969					0.430882	Other	Cytoplasmic
PWP90_04465	XR		outer membrane beta-barrel protein	Cell wall/membrane/envelope biogenesis	25.0779					25.0408		0.783711					0.290581	SP	Outer Membrane
PWP90_04485	XR		hypothetical protein	Cell wall/membrane/envelope biogenesis	23.4587					23.4035		0.3891					0.493538	SP	Outer Membrane
PWP90_04525	XR	atpD	F0F1 ATP synthase subunit beta	Energy production and conversion						20.6539							0.474574	Other	Cytoplasmic
PWP90_04680	XR		prolyl oligopeptidase family serine peptidase	Amino acid transport and metabolism	22.6321				22.9661	22.8321		0.223392				0.218831	0.232977	SP	Periplasmic
PWP90_04915	XR		response regulator	Transcription	22.4668				21.6154	21.633		0.334597				0.0586153	0.7407	Other	Cytoplasmic
PWP90_05015	XR		SseB family protein	Function unknown						20.1277							0.370185	Other	Cytoplasmic
PWP90_05075	XR		thiol:disulfide interchange protein DsbA/DsbL	Posttranslational modification, protein turnover, chaperones	22.4302					21.3732		0.150357					0.459366	LIPO	Periplasmic
PWP90_05225	XR		autotransporter domain-containing protein	Posttranslational modification, protein turnover, chaperones						23.7348							0.351949	SP	Extracellular
PWP90_05240	XR	grxD	Grx4 family monothiol glutaredoxin	Posttranslational modification, protein turnover, chaperones	21.5756					21.6289		0.170286					0.371978	Other	Cytoplasmic
PWP90_05390	XR		protein-L-isoaspartate O-methyltransferase	Posttranslational modification, protein turnover, chaperones						21.6293							0.686865	Other	Cytoplasmic
PWP90_05500	XR		TonB-dependent receptor	Inorganic ion transport and metabolism	21.946					22.5153		0.337019					0.224244	SP	Outer Membrane
PWP90_05595	XR		adenylate kinase	Nucleotide transport and metabolism	23.2579					22.1773		0.756871					0.391148	Other	Cytoplasmic
PWP90_05720	XR		UPF0149 family protein	Function unknown	23.0737				22.7887	23.3655		0.35343				0.138206	0.780751	Other	Cytoplasmic
PWP90_05810	XR		type B 50S ribosomal protein L31	Translation, ribosomal structure and biogenesis	25.2029				25.8893	26.016		0.480507				0.754882	0.069	Other	Cytoplasmic
PWP90_05985	XR		outer membrane beta-barrel protein	Cell wall/membrane/envelope biogenesis	24.687				24.4034	24.9761		0.251403				0.615776	0.740718	SP	Outer Membrane
PWP90_06470	XR	tolB	Tol-Pal system beta propeller repeat protein TolB	Intracellular trafficking, secretion, and vesicular transport	23.1322					21.2572		0.467735					0.421227	SP	Periplasmic
PWP90_06905	XR		YceI family protein	Function unknown	23.8384					22.508		0.194594					0.229084	SP	Periplasmic
PWP90_06965	XR	pdxH	pyridoxamine 5'-phosphate oxidase	Coenzyme transport and metabolism	22.5033							0.463414						Other	Cytoplasmic
PWP90_07310	XR		hypoxanthine-guanine phosphoribosyltransferase	Nucleotide transport and metabolism						20.6583							0.660433	Other	Cytoplasmic
PWP90_07320	XR		cold-shock protein	Transcription	26.0975				26.6927	25.838		0.049419				0.0918921	0.0937116	Other	Cytoplasmic
PWP90_07605	XR	rsfS	ribosome silencing factor	Translation, ribosomal structure and biogenesis	22.0302							0.0794979						Other	Cytoplasmic
PWP90_07755	XR		peptidylprolyl isomerase	Posttranslational modification, protein turnover, chaperones						21.6581							0.113858	Other	Cytoplasmic
PWP90_07805	XR		M13 family metallopeptidase	Posttranslational modification, protein turnover, chaperones						21.5763							0.401683	SP	Periplasmic
PWP90_07840	XR		TonB-dependent receptor	Inorganic ion transport and metabolism	24.0836				25.1572	25.4068		0.308864				0.316154	0.167083	SP	Outer Membrane
PWP90_08825	XR		TonB-dependent receptor	Inorganic ion transport and metabolism	22.4832					22.2732		0.123267					0.151802	SP	Outer Membrane
PWP90_08945	XR		M3 family metallopeptidase	Amino acid transport and metabolism	23.6339				24.9048	24.6606		0.241265				0.198807	0.0752473	SP	Periplasmic
PWP90_09010	XR		cold-shock protein	Transcription					24.7377							0.237103		Other	Cytoplasmic
PWP90_09095	XR	sucB	dihydrolipoyllysine-residue succinyltransferase	Energy production and conversion						22.5239							0.60459	Other	Cytoplasmic
PWP90_09310	XR	rpsF	30S ribosomal protein S6	Translation, ribosomal structure and biogenesis	22.6226				23.3461	23.134		0.329325				0.415482	0.191453	Other	Cytoplasmic
PWP90_09320	XR	rplI	50S ribosomal protein L9	Translation, ribosomal structure and biogenesis	27.3678				27.0128	27.2471		0.201611				0.190293	0.268182	Other	Cytoplasmic
PWP90_10540	XR		glycoside hydrolase family 3 C-terminal domain-containing protein	Carbohydrate transport and metabolism	20.7249							0.311974						SP	Periplasmic
PWP90_12930	XR		hypothetical protein	Hypothetical proteins						22.4741							0.548195	SP	Periplasmic
PWP90_13060	XR		flagellin	Cell motility	23.4035				23.2298	23.5023		0.226521				0.214769	0.174924	Other	Extracellular
PWP90_13065	XR		flagellin	Cell motility	26.1359				25.5597	25.7971		0.139126				0.249868	0.0690531	Other	Extracellular
PWP90_13070	XR		flagellin	Cell motility	27.9736				26.9549	27.6833		0.319419				0.168201	0.386927	Other	Extracellular
PWP90_13465	XR	greA	transcription elongation factor GreA	Transcription						22.2957							0.344581	Other	Cytoplasmic
PWP90_13535	XR		SDR family oxidoreductase	Lipid transport and metabolism	21.7282							0.0481385						Other	Cytoplasmic
PWP90_14250	XR	ndk	nucleoside-diphosphate kinase	Nucleotide transport and metabolism	23.1665					23.1031		0.473639					0.170528	Other	Cytoplasmic
PWP90_14395	XR		adenine phosphoribosyltransferase	Nucleotide transport and metabolism						21.7045							0.339557	Other	Cytoplasmic
PWP90_14545	XR	dnaK	molecular chaperone DnaK	Posttranslational modification, protein turnover, chaperones						21.559							0.408907	Other	Cytoplasmic
PWP90_14550	XR	grpE	nucleotide exchange factor GrpE	Posttranslational modification, protein turnover, chaperones						22.4212							0.203402	Other	Cytoplasmic
PWP90_14980	XR		hypothetical protein	Cell wall/membrane/envelope biogenesis	22.9957					23.5965		0.249234					0.656894	LIPO	Outer Membrane
PWP90_15130	XR		flagellin	Cell motility						21.9611							0.411545	Other	Extracellular
PWP90_15200	XR	yhbY	ribosome assembly RNA-binding protein YhbY	Translation, ribosomal structure and biogenesis	23.4703					23.1861		0.283407					0.238889	Other	Cytoplasmic
PWP90_15765	XR		TonB-dependent receptor	Inorganic ion transport and metabolism	23.5071				23.1179	23.1096		0.216854				0.322926	0.232446	SP	Outer Membrane
PWP90_16060	XR		FKBP-type peptidyl-prolyl cis-trans isomerase N-terminal domain-containing protein	Cell wall/membrane/envelope biogenesis	24.3519				23.6247	23.3282		0.365222				0.554388	0.111087	SP	Periplasmic
PWP90_16080	XR		OprO/OprP family phosphate-selective porin	Inorganic ion transport and metabolism	23.6643							0.223085						SP	Outer Membrane
PWP90_16090	XR	pstS	phosphate ABC transporter substrate-binding protein PstS	Inorganic ion transport and metabolism	25.7695							0.468691						SP	Periplasmic
PWP90_16345	XR	rpsB	30S ribosomal protein S2	Translation, ribosomal structure and biogenesis						23.3206							0.19455	Other	Cytoplasmic
PWP90_16350	XR	tsf	translation elongation factor Ts	Translation, ribosomal structure and biogenesis	25.5508				25.6678	26.1511		0.194932				0.0648981	0.146546	Other	Cytoplasmic
PWP90_17190	XR	rplS	50S ribosomal protein L19	Translation, ribosomal structure and biogenesis	24.0856				24.3397	24.894		0.138372				0.224358	0.41897	Other	Outer Membrane
PWP90_17205	XR	rpsP	30S ribosomal protein S16	Translation, ribosomal structure and biogenesis	24.2728				23.9352	24.8002		0.652313				0.90624	0.41943	Other	Cytoplasmic
PWP90_17340	XR		autotransporter outer membrane beta-barrel domain-containing protein	Function unknown						22.1146							0.376176	SP	Outer Membrane
PWP90_17420	XR	rpmA	50S ribosomal protein L27	Translation, ribosomal structure and biogenesis					24.1513	24.7573						0.561052	0.0835528	Other	Cytoplasmic
PWP90_17425	XR	rplU	50S ribosomal protein L21	Translation, ribosomal structure and biogenesis	23.1527					23.4019		0.801857					0.61967	Other	Outer Membrane
PWP90_17985	XR		HU family DNA-binding protein	Replication, recombination and repair	22.9514				23.5697	23.8513		0.871153				1.60288	0.605894	Other	Outer Membrane
PWP90_18220	XR		DUF3108 domain-containing protein	Function unknown	22.1529					20.8178		0.474388					0.23001	SP	Periplasmic
PWP90_18270	XR	raiA	ribosome-associated translation inhibitor RaiA	Translation, ribosomal structure and biogenesis	24.5281				22.4816	23.4139		0.548887				0.401575	0.390525	Other	Cytoplasmic
PWP90_18570	XR	acpP	acyl carrier protein	Lipid transport and metabolism	27.2476					25.936		2.33302					1.13051	Other	Cytoplasmic
PWP90_18575	XR	fabG	3-oxoacyl-ACP reductase FabG	Lipid transport and metabolism					22.3763	22.2993						0.024806	0.21969	Other	Cytoplasmic
PWP90_18705	XR		DUF6165 family protein	Cell wall/membrane/envelope biogenesis	24.314				23.7995	23.7578		0.364026				0.152842	0.421035	Other	Cytoplasmic
PWP90_18770	XR		HU family DNA-binding protein	Replication, recombination and repair	25.0752				24.9631	25.3183		0.480233				0.168512	0.190955	Other	Cytoplasmic
PWP90_18895	XR		TonB-dependent receptor	Inorganic ion transport and metabolism	21.6741				22.372	21.6913		0.339838				0.327061	0.235368	SP	Outer Membrane
PWP90_18955	XR		S46 family peptidase	Amino acid transport and metabolism	22.7451					23.7837		0.232399					0.379096	SP	Periplasmic
PWP90_18990	XR		OmpA family protein	Cell wall/membrane/envelope biogenesis	24.3863				24.5947	24.8116		0.380934				0.699685	0.619049	SP	Outer Membrane
PWP90_19045	XR		peptidylprolyl isomerase	Posttranslational modification, protein turnover, chaperones	23.6966					23.1202		0.149464					0.128708	Other	Cytoplasmic
PWP90_19085	XR	rplQ	50S ribosomal protein L17	Translation, ribosomal structure and biogenesis	23.2673				22.7908	23.3471		0.502485				0.986052	1.08636	Other	Cytoplasmic
PWP90_19115	XR	rplO	50S ribosomal protein L15	Translation, ribosomal structure and biogenesis	25.3286				25.2092	25.5466		0.245361				0.289994	0.310773	Other	Outer Membrane
PWP90_19120	XR	rpmD	50S ribosomal protein L30	Translation, ribosomal structure and biogenesis	23.7825					23.6		0.317966					0.149087	Other	Outer Membrane
PWP90_19125	XR	rpsE	30S ribosomal protein S5	Translation, ribosomal structure and biogenesis						24.8811							0.645191	Other	Cytoplasmic
PWP90_19135	XR	rplF	50S ribosomal protein L6	Translation, ribosomal structure and biogenesis	25.6051				25.7527	25.8875		0.104515				0.229246	0.143044	Other	Outer Membrane
PWP90_19140	XR	rpsH	30S ribosomal protein S8	Translation, ribosomal structure and biogenesis	24.0507				25.089	25.4173		1.21799				0.37425	0.514009	Other	Outer Membrane
PWP90_19145	XR	rpsN	30S ribosomal protein S14	Translation, ribosomal structure and biogenesis	24.378				25.7693	25.3073		1.18084				0.323932	0.470701	Other	Cytoplasmic
PWP90_19150	XR	rplE	50S ribosomal protein L5	Translation, ribosomal structure and biogenesis	23.2227				24.0643	24.8386		0.408787				0.375326	0.324639	Other	Outer Membrane
PWP90_19160	XR	rplN	50S ribosomal protein L14	Translation, ribosomal structure and biogenesis	21.754					22.3318		0.421101					0.983836	Other	Outer Membrane
PWP90_19165	XR	rpsQ	30S ribosomal protein S17	Translation, ribosomal structure and biogenesis	24.9259				24.5701	24.2112		0.278322				0.552559	0.605618	Other	Cytoplasmic
PWP90_19170	XR	rpmC	50S ribosomal protein L29	Translation, ribosomal structure and biogenesis	25.988				25.8671	25.4653		0.811129				0.255898	0.384091	Other	Cytoplasmic
PWP90_19175	XR	rplP	50S ribosomal protein L16	Translation, ribosomal structure and biogenesis	23.5423				23.9048	24.385		0.234553				0.254727	0.738583	Other	Outer Membrane
PWP90_19185	XR	rplV	50S ribosomal protein L22	Translation, ribosomal structure and biogenesis	25.7513				26.9248	26.4149		0.841702				0.149048	0.378531	Other	Cytoplasmic
PWP90_19190	XR	rpsS	30S ribosomal protein S19	Translation, ribosomal structure and biogenesis	25.2733				25.7129	25.4811		0.708287				0.327134	0.453787	Other	Cytoplasmic
PWP90_19200	XR	rplW	50S ribosomal protein L23	Translation, ribosomal structure and biogenesis	24.7642				24.3522	24.5453		0.264294				0.639869	1.0094	Other	Cytoplasmic
PWP90_19210	XR	rplC	50S ribosomal protein L3	Translation, ribosomal structure and biogenesis	23.1189				23.4015	23.7288		0.235624				0.657861	0.166611	Other	Cytoplasmic
PWP90_19225	XR	fusA	elongation factor G	Translation, ribosomal structure and biogenesis						22.3661							1.11515	Other	Cytoplasmic
PWP90_19230	XR	rpsG	30S ribosomal protein S7	Translation, ribosomal structure and biogenesis	23.0333					23.6928		0.38898					0.317421	Other	Outer Membrane
PWP90_19260	XR	rplA	50S ribosomal protein L1	Translation, ribosomal structure and biogenesis	24.5049					25.5035		0.803274					0.545523	Other	Outer Membrane
PWP90_19265	XR	rplK	50S ribosomal protein L11	Translation, ribosomal structure and biogenesis						24.408							0.527921	Other	Outer Membrane
PWP90_19270	XR	nusG	transcription termination/antitermination protein NusG	Transcription						21.7858							0.381247	Other	Cytoplasmic
PWP90_19285;PWP90_19220	XR	tuf	elongation factor Tu	Translation, ribosomal structure and biogenesis	23.6067				22.9444	24.0057		0.107338				0.441886	0.245968	Other	Cytoplasmic
PWP90_19355	XR		50S ribosomal protein L25/general stress proteinCtc	Translation, ribosomal structure and biogenesis	26.0708				26.2693	27.0867		0.15698				0.310661	0.4954	Other	Outer Membrane
PWP90_19560	XR		transaldolase	Carbohydrate transport and metabolism	20.9276							0.415593						Other	Cytoplasmic
PWP90_19815	XR		prolyl oligopeptidase family serine peptidase	Amino acid transport and metabolism						24.372							1.23881	SP	Periplasmic
PWP90_20075	XR		hypothetical protein	Hypothetical proteins	21.9891				22.6854	22.6482		0.0800509				0.207655	0.130041	SP	Outer Membrane
PWP90_20575	XR		YdcH family protein	Function unknown	22.7645							0.141683						Other	Cytoplasmic
PWP90_20900	XR		M28 family metallopeptidase	Function unknown						21.3664							0.232011	SP	Periplasmic
PWP90_20910	XR		hypothetical protein	Hypothetical proteins	25.1932				24.6458	23.802		0.371463				0.241096	0.246636	SP	Extracellular
PWP90_20915	XR		hypothetical protein	Hypothetical proteins						22.2708							0.645783	SP	Outer Membrane
PWP90_21270	XR		EF-hand domain-containing protein	Function unknown	23.3751							0.110483						SP	Periplasmic
PWP90_21375	XR		GatB/YqeY domain-containing protein	Function unknown						19.9663							0.258481	Other	Cytoplasmic
PWP90_21485	XR		S41 family peptidase	Cell wall/membrane/envelope biogenesis	20.8735					20.6244		0.39695					0.0498758	SP	Cytoplasmic Membrane
Only detected in PA samples
PWP87_28040	PA	yflT	general stress protein	Function unknown			23.101							0.246571				Other	Cytoplasmic
Only detected in SR samples
PWP89_00235	SR		Ax21 family protein	Cell wall/membrane/envelope biogenesis				21.9924							0.684442			SP	Outer Membrane
PWP89_05690	SR		type B 50S ribosomal protein L31	Translation, ribosomal structure and biogenesis				24.4531							0.388674			Other	Cytoplasmic
PWP89_05845	SR		outer membrane beta-barrel protein	Cell wall/membrane/envelope biogenesis				23.5132							0.529318			SP	Outer Membrane
PWP89_07105	SR		cold-shock protein	Transcription				23.1477							0.539949			Other	Cytoplasmic
PWP89_16855	SR	rplO	50S ribosomal protein L15	Translation, ribosomal structure and biogenesis				22.355							0.245385			Other	Outer Membrane
PWP89_16930	SR	rpsS	30S ribosomal protein S19	Translation, ribosomal structure and biogenesis				23.9665							0.175187			Other	Cytoplasmic
Only detected in XR samples
PWP90_09010	XR		cold-shock protein	Transcription					24.7377							0.237103		Other	Cytoplasmic
PWP90_00925	XR		pitrilysin family protein	Function unknown						23.2465							0.180641	SP	Periplasmic
PWP90_02140	XR		S46 family peptidase	Amino acid transport and metabolism						21.6035							0.412398	SP	Periplasmic
PWP90_04525	XR	atpD	F0F1 ATP synthase subunit beta	Energy production and conversion						20.6539							0.474574	Other	Cytoplasmic
PWP90_05015	XR		SseB family protein	Function unknown						20.1277							0.370185	Other	Cytoplasmic
PWP90_05225	XR		autotransporter domain-containing protein	Posttranslational modification, protein turnover, chaperones						23.7348							0.351949	SP	Extracellular
PWP90_05390	XR		protein-L-isoaspartate O-methyltransferase	Posttranslational modification, protein turnover, chaperones						21.6293							0.686865	Other	Cytoplasmic
PWP90_07310	XR		hypoxanthine-guanine phosphoribosyltransferase	Nucleotide transport and metabolism						20.6583							0.660433	Other	Cytoplasmic
PWP90_07755	XR		peptidylprolyl isomerase	Posttranslational modification, protein turnover, chaperones						21.6581							0.113858	Other	Cytoplasmic
PWP90_07805	XR		M13 family metallopeptidase	Posttranslational modification, protein turnover, chaperones						21.5763							0.401683	SP	Periplasmic
PWP90_09095	XR	sucB	dihydrolipoyllysine-residue succinyltransferase	Energy production and conversion						22.5239							0.60459	Other	Cytoplasmic
PWP90_12930	XR		hypothetical protein	Hypothetical proteins						22.4741							0.548195	SP	Periplasmic
PWP90_13465	XR	greA	transcription elongation factor GreA	Transcription						22.2957							0.344581	Other	Cytoplasmic
PWP90_14395	XR		adenine phosphoribosyltransferase	Nucleotide transport and metabolism						21.7045							0.339557	Other	Cytoplasmic
PWP90_14545	XR	dnaK	molecular chaperone DnaK	Posttranslational modification, protein turnover, chaperones						21.559							0.408907	Other	Cytoplasmic
PWP90_14550	XR	grpE	nucleotide exchange factor GrpE	Posttranslational modification, protein turnover, chaperones						22.4212							0.203402	Other	Cytoplasmic
PWP90_15130	XR		flagellin	Cell motility						21.9611							0.411545	Other	Extracellular
PWP90_16345	XR	rpsB	30S ribosomal protein S2	Translation, ribosomal structure and biogenesis						23.3206							0.19455	Other	Cytoplasmic
PWP90_17340	XR		autotransporter outer membrane beta-barrel domain-containing protein	Function unknown						22.1146							0.376176	SP	Outer Membrane
PWP90_19125	XR	rpsE	30S ribosomal protein S5	Translation, ribosomal structure and biogenesis						24.8811							0.645191	Other	Cytoplasmic
PWP90_19225	XR	fusA	elongation factor G	Translation, ribosomal structure and biogenesis						22.3661							1.11515	Other	Cytoplasmic
PWP90_19265	XR	rplK	50S ribosomal protein L11	Translation, ribosomal structure and biogenesis						24.408							0.527921	Other	Outer Membrane
PWP90_19270	XR	nusG	transcription termination/antitermination protein NusG	Transcription						21.7858							0.381247	Other	Cytoplasmic
PWP90_19815	XR		prolyl oligopeptidase family serine peptidase	Amino acid transport and metabolism						24.372							1.23881	SP	Periplasmic
PWP90_20900	XR		M28 family metallopeptidase	Function unknown						21.3664							0.232011	SP	Periplasmic
PWP90_20915	XR		hypothetical protein	Hypothetical proteins						22.2708							0.645783	SP	Outer Membrane
PWP90_21375	XR		GatB/YqeY domain-containing protein	Function unknown						19.9663							0.258481	Other	Cytoplasmic
a Species mapping to trimmed reference proteomes
b Mean Log2 transformed protein intensity
blank cells: non available number, protein not detected
c Standard deviation of valid Log2 transformed protein intensity values
d Prediction of signal peptides using SignalP 6.0 (https://services.healthtech.dtu.dk/service.php?SignalP-6.0)
Other: no signal peptide detected (none of them)
SP: secretory signal peptides transported by the Sec translocon and cleaved by Signal Peptidase I (Lep)
LIPO: lipoprotein signal peptides transported by the Sec translocon and cleaved by Signal Peptidase II (Lsp)
e Cellular localization prediction using DeepProLoc 1.0 (https://services.healthtech.dtu.dk/services/DeepLocPro-1.0/)
